# Supplementary material for: A foundational large language model for edible plant genomes
Source: Commun Biol. 2024 Jul 9;7:835. doi: 10.1038/s42003-024-06465-2 (PMC11233511; doi:10.1038/s42003-024-06465-2)
Supplement: Supplementary file 4 — Supplementary Data 1-3 [file 42003_2024_6465_MOESM4_ESM.xlsx]

## Sheet: Supplementary Data 1
Supplementary Data 1. Genome, annotation version, and source of reference genomes used for pre-training.
Category	Species	Annotation	Source
Cereal	Chenopodium quinoa	ASM168347v1	NCBI
Cereal	Hordeum vulgare	MorexV3_pseudomolecules_assembly	NCBI
Cereal	Lolium rigidum	APGP_CSIRO_Lrig_0.1	NCBI
Cereal	Oryza brachyantha	ObraRS2	NCBI
Cereal	Oryza sativa	IRGSP-1.0	NCBI
Cereal	Panicum hallii	PHallii_v3.1	NCBI
Cereal	Panicum virgatum	P.virgatum_v5	NCBI
Cereal	Setaria italica	Setaria_italica_v2.0	NCBI
Cereal	Sorghum bicolor	Sorghum_bicolor_NCBIv3	NCBI
Cereal	Triticum aestivum	IWGSC_CS_RefSeq_v2.1	NCBI
Cereal	Triticum dicoccoides	WEW_v2.1	NCBI
Cereal	Zea mays	Zm-B73-REFERENCE-NAM-5.0	NCBI
Oil	Brassica napus	Da-Ae	NCBI
Oil	Elaeis guineensis	EG5	NCBI
Oil	Helianthus annuus	HanXRQr2.0-SUNRISE	NCBI
Oil	Sesamum indicum	S_indicum_v1.0	NCBI
Vegetable	Asparagus officinalis	Aspof.V1	NCBI
Vegetable	Beta vulgaris	EL10_1.0	NCBI
Vegetable	Brassica oleracea	BOL	NCBI
Vegetable	Cucumis sativus	Cucumber_9930_V3	NCBI
Vegetable	Cucurbita pepo	ASM280686v2	NCBI
Vegetable	Daucus carota	ASM162521v1	NCBI
Vegetable	Lactuca sativa	Lsat_Salinas_v8	NCBI
Vegetable	Phaseolus vulgaris	PhaVulg1_0	NCBI
Fruit	Carica papaya	Papaya1.0	NCBI
Fruit	Fragaria vesca	FraVesHawaii_1.0	NCBI
Fruit	Morus notabilis	ASM41409v2	NCBI
Fruit	Musa acuminata	ASM31385v2	NCBI
Fruit	Solanum pennellii	SPENNV200	NCBI
Tuber	Dioscorea alata	Dalata_550_v2.0.fa.gz	NCBI
Tuber	Manihot esculenta	M.esculenta_v8	NCBI
Tuber	Solanum tuberosum	SolTub_3.0	NCBI
Tuber	Zingiber officinale	Zo_v1.1	NCBI
Legume	Cajanus cajan	C.cajan_V1.1	NCBI
Legume	Cicer arietinum	ASM33114v1	NCBI
Legume	Glycine max	Glycine_max_v4.0	NCBI
Legume	Pistacia vera	PisVer_v2	NCBI
Legume	Vigna angularis	Vigan1.1Vigna angularis	NCBI
Legume	Vigna radiata	Vradiata_ver6	NCBI
Legume	Vigna unguiculata	ASM411807v2	NCBI
Other	Arabidopsis thaliana	TAIR10.1	NCBI
Other	Camellia sinensis	AHAU_CSS_1	NCBI
Other	Cannabis sativa	cs10	NCBI
Other	Coffea arabica	Cara_1.0	NCBI
Other	Coffea eugenioides	Ceug_1.0	NCBI
Other	Medicago truncatula	MtrunA17r5.0-ANR	NCBI
Other	Nicotiana tabacum	Ntab-TN90	NCBI
Other	Spinacia oleracea	ASM200726v1	NCBI

## Sheet: Supplementary Data 2
Supplementary Data 2. RNA sequencing dataset used for gene expression prediction.
Species	Tissue	ENA ID	Library layout
Arabidopsis thaliana	carpel	ERR3333421	Paired-end
Arabidopsis thaliana	cauline leaf	ERR3333391	Paired-end
Arabidopsis thaliana	cotyledon	ERR3333406	Paired-end
Arabidopsis thaliana	cotyledon	ERR3333412	Paired-end
Arabidopsis thaliana	egg-cell like callus	ERR3333402	Paired-end
Arabidopsis thaliana	flower	ERR3333398	Paired-end
Arabidopsis thaliana	flower	ERR3333426	Paired-end
Arabidopsis thaliana	flower	ERR3333427	Paired-end
Arabidopsis thaliana	flower	ERR3333428	Paired-end
Arabidopsis thaliana	flower	ERR3333429	Paired-end
Arabidopsis thaliana	flower	ERR3333430	Paired-end
Arabidopsis thaliana	flower pedicel	ERR3333397	Paired-end
Arabidopsis thaliana	hypocotyl	ERR3333407	Paired-end
Arabidopsis thaliana	petal	ERR3333399	Paired-end
Arabidopsis thaliana	plant callus	ERR3333403	Paired-end
Arabidopsis thaliana	pollen	ERR3333443	Paired-end
Arabidopsis thaliana	root	ERR3333396	Paired-end
Arabidopsis thaliana	root cell culture	ERR3333404	Paired-end
Arabidopsis thaliana	root cell culture	ERR3333405	Paired-end
Arabidopsis thaliana	root tip	ERR3333408	Paired-end
Arabidopsis thaliana	root upper zone	ERR3333409	Paired-end
Arabidopsis thaliana	rosette leaf 1	ERR3333413	Paired-end
Arabidopsis thaliana	rosette leaf 10	ERR3333423	Paired-end
Arabidopsis thaliana	rosette leaf 11	ERR3333424	Paired-end
Arabidopsis thaliana	rosette leaf 12	ERR3333425	Paired-end
Arabidopsis thaliana	rosette leaf 2	ERR3333414	Paired-end
Arabidopsis thaliana	rosette leaf 3	ERR3333415	Paired-end
Arabidopsis thaliana	rosette leaf 4	ERR3333416	Paired-end
Arabidopsis thaliana	rosette leaf 5	ERR3333417	Paired-end
Arabidopsis thaliana	rosette leaf 6	ERR3333418	Paired-end
Arabidopsis thaliana	rosette leaf 7	ERR3333419	Paired-end
Arabidopsis thaliana	rosette leaf 7, distal part	ERR3333392	Paired-end
Arabidopsis thaliana	rosette leaf 7, petiole	ERR3333394	Paired-end
Arabidopsis thaliana	rosette leaf 7, proximal part	ERR3333393	Paired-end
Arabidopsis thaliana	rosette leaf 8	ERR3333420	Paired-end
Arabidopsis thaliana	rosette leaf 9	ERR3333422	Paired-end
Arabidopsis thaliana	seed	ERR3333436	Paired-end
Arabidopsis thaliana	seed	ERR3333437	Paired-end
Arabidopsis thaliana	seed	ERR3333438	Paired-end
Arabidopsis thaliana	seed	ERR3333439	Paired-end
Arabidopsis thaliana	seed	ERR3333440	Paired-end
Arabidopsis thaliana	seed	ERR3333441	Paired-end
Arabidopsis thaliana	seed	ERR3333442	Paired-end
Arabidopsis thaliana	senescent leaf	ERR3333395	Paired-end
Arabidopsis thaliana	sepal	ERR3333388	Paired-end
Arabidopsis thaliana	shoot apical meristem, cotyledons and first leaves	ERR3333411	Paired-end
Arabidopsis thaliana	silique	ERR3333431	Paired-end
Arabidopsis thaliana	silique	ERR3333432	Paired-end
Arabidopsis thaliana	silique	ERR3333433	Paired-end
Arabidopsis thaliana	silique	ERR3333434	Paired-end
Arabidopsis thaliana	silique	ERR3333435	Paired-end
Arabidopsis thaliana	silique septum	ERR3333400	Paired-end
Arabidopsis thaliana	silique valves	ERR3333401	Paired-end
Arabidopsis thaliana	stamen	ERR3333410	Paired-end
Arabidopsis thaliana	stem, 1st node	ERR3333389	Paired-end
Arabidopsis thaliana	stem, 2nd internode	ERR3333390	Paired-end
Zea mays	endosperm 12 days after pollination	SRR957415	Single-read
Zea mays	endosperm 12 days after pollination	SRR957416	Single-read
Zea mays	endosperm 12 days after pollination	SRR957417	Single-read
Zea mays	pericarp and aleurone	SRR957418	Single-read
Zea mays	pericarp and aleurone	SRR957419	Single-read
Zea mays	pericarp and aleurone	SRR957420	Single-read
Zea mays	endosperm crown	SRR957421	Single-read
Zea mays	endosperm crown	SRR957422	Single-read
Zea mays	endosperm crown	SRR957423	Single-read
Zea mays	symmetrical division zone	SRR957424	Single-read
Zea mays	symmetrical division zone	SRR957425	Single-read
Zea mays	symmetrical division zone	SRR957426	Single-read
Zea mays	stomatal division zone	SRR957427	Single-read
Zea mays	stomatal division zone	SRR957428	Single-read
Zea mays	stomatal division zone	SRR957429	Single-read
Zea mays	growth zone	SRR957430	Single-read
Zea mays	growth zone	SRR957431	Single-read
Zea mays	growth zone	SRR957432	Single-read
Zea mays	embryos 20 days after pollination	SRR957433	Single-read
Zea mays	embryos 20 days after pollination	SRR957434	Single-read
Zea mays	embryos 20 days after pollination	SRR957435	Single-read
Zea mays	embryos	SRR957436	Single-read
Zea mays	embryos	SRR957437	Single-read
Zea mays	embryos	SRR957438	Single-read
Zea mays	germinating kernels	SRR957439	Single-read
Zea mays	germinating kernels	SRR957440	Single-read
Zea mays	germinating kernels	SRR957441	Single-read
Zea mays	mature leaf tissue (leaf 8)	SRR957442	Single-read
Zea mays	mature leaf tissue (leaf 8)	SRR957443	Single-read
Zea mays	mature leaf tissue (leaf 8)	SRR957444	Single-read
Zea mays	6-8 mm from tip of ear primordium	SRR957445	Single-read
Zea mays	6-8 mm from tip of ear primordium	SRR957446	Single-read
Zea mays	6-8 mm from tip of ear primordium	SRR957447	Single-read
Zea mays	2-4 mm from tip of ear primordium	SRR957448	Single-read
Zea mays	2-4 mm from tip of ear primordium	SRR957449	Single-read
Zea mays	2-4 mm from tip of ear primordium	SRR957450	Single-read
Zea mays	Root maturation zone	SRR957451	Single-read
Zea mays	Root elongation zone	SRR957452	Single-read
Zea mays	Root cortex	SRR957453	Single-read
Zea mays	Root maturation zone	SRR957454	Single-read
Zea mays	Root elongation zone	SRR957455	Single-read
Zea mays	Root cortex	SRR957456	Single-read
Zea mays	Root maturation zone	SRR957457	Single-read
Zea mays	Root elongation zone	SRR957458	Single-read
Zea mays	Root cortex	SRR957459	Single-read
Zea mays	Primary root	SRR957460	Single-read
Zea mays	Primary root	SRR957461	Single-read
Zea mays	Primary root	SRR957462	Single-read
Zea mays	Secondary root	SRR957463	Single-read
Zea mays	Secondary root	SRR957464	Single-read
Zea mays	Secondary root	SRR957465	Single-read
Zea mays	Mature pollen	SRR957466	Single-read
Zea mays	Mature pollen	SRR957467	Single-read
Zea mays	Mature pollen	SRR957468	Single-read
Zea mays	silks	SRR957469	Single-read
Zea mays	silks	SRR957470	Single-read
Zea mays	silks	SRR957471	Single-read
Zea mays	mature female spikelets	SRR957472	Single-read
Zea mays	mature female spikelets	SRR957473	Single-read
Zea mays	mature female spikelets	SRR957474	Single-read
Zea mays	Internode 6-7	SRR957475	Single-read
Zea mays	Internode 6-7	SRR957476	Single-read
Zea mays	Internode 6-7	SRR957477	Single-read
Zea mays	Internode 7-8	SRR957478	Single-read
Zea mays	Internode 7-8	SRR957479	Single-read
Zea mays	Internode 7-8	SRR957480	Single-read
Zea mays	Vegetative Meristem Surrounding Tissue	SRR957481	Single-read
Zea mays	Vegetative Meristem Surrounding Tissue	SRR957482	Single-read
Oryza sativa Japonica	anther wall	ERR6907776	Paired-end
Oryza sativa Japonica	anther wall	ERR6907777	Paired-end
Oryza sativa Japonica	anther wall	ERR6907778	Paired-end
Oryza sativa Japonica	leaf collar	ERR6907779	Paired-end
Oryza sativa Japonica	leaf collar	ERR6907780	Paired-end
Oryza sativa Japonica	leaf collar	ERR6907781	Paired-end
Oryza sativa Japonica	leaf collar	ERR6907782	Paired-end
Oryza sativa Japonica	leaf sheath	ERR6907788	Paired-end
Oryza sativa Japonica	leaf sheath	ERR6907789	Paired-end
Oryza sativa Japonica	ligule	ERR6907783	Paired-end
Oryza sativa Japonica	ligule	ERR6907784	Paired-end
Oryza sativa Japonica	root hair	ERR6907785	Paired-end
Oryza sativa Japonica	root hair	ERR6907786	Paired-end
Oryza sativa Japonica	root hair	ERR6907787	Paired-end
Oryza sativa Japonica	anther	ERR3326983	Paired-end
Oryza sativa Japonica	anther	ERR3326984	Paired-end
Oryza sativa Japonica	anther	ERR3326985	Paired-end
Oryza sativa Japonica	pollen	ERR3326986	Paired-end
Oryza sativa Japonica	pollen	ERR3326987	Paired-end
Oryza sativa Japonica	pollen	ERR3326988	Paired-end
Solanum lycopersicum	leaf	SRR404309	Single-read
Solanum lycopersicum	leaf	SRR404310	Single-read
Solanum lycopersicum	root	SRR404311	Single-read
Solanum lycopersicum	root	SRR404312	Single-read
Solanum lycopersicum	flower	SRR404313	Single-read
Solanum lycopersicum	flower	SRR404314	Single-read
Solanum lycopersicum	flower bud	SRR404315	Single-read
Solanum lycopersicum	flower bud	SRR404316	Single-read
Solanum lycopersicum	1cm fruit	SRR404317	Single-read
Solanum lycopersicum	1cm fruit	SRR404318	Single-read
Solanum lycopersicum	2cm fruit	SRR404319	Single-read
Solanum lycopersicum	2cm fruit	SRR404320	Single-read
Solanum lycopersicum	3cm fruit	SRR404321	Single-read
Solanum lycopersicum	3cm fruit	SRR404322	Single-read
Solanum lycopersicum	mature green fruit	SRR404324	Single-read
Solanum lycopersicum	mature green fruit	SRR404325	Single-read
Solanum lycopersicum	breaker fruit	SRR404326	Single-read
Solanum lycopersicum	breaker fruit	SRR404327	Single-read
Solanum lycopersicum	fruit at 10 days after the breaker stage	SRR404328	Single-read
Solanum lycopersicum	fruit at 10 days after the breaker stage	SRR404329	Single-read
Glycine max	12HA1 IN RH	SRR037374	Single-read
Glycine max	12HA1 IN RH	SRR037375	Single-read
Glycine max	24HA1 IN RH	SRR037376	Single-read
Glycine max	24HA1 IN RH	SRR037377	Single-read
Glycine max	48HA1 IN RH	SRR037378	Single-read
Glycine max	48HA1 IN RH	SRR037379	Single-read
Glycine max	48HA1 IN RH	SRR037380	Single-read
Glycine max	Apical Meristem	SRR037381	Single-read
Glycine max	Flower Pods	SRR037382	Single-read
Glycine max	Green Pods	SRR037383	Single-read
Glycine max	Leaves	SRR037384	Single-read
Glycine max	Nodule	SRR037385	Single-read
Glycine max	Root	SRR037387	Single-read
Glycine max	Root	SRR037386	Single-read

## Sheet: Supplementary Data 3
Supplementary Data 3. Genome, annotation version, and source of reference genomes used for gene expression prediction.
Species	Annotation	Source
Arabidopsis thaliana	TAIR10	Ensembl Plants 56
Zea mays	Zm-B73-REFERENCE-NAM-5.0	Ensembl Plants 56
Oryza sativa Japonica	IRGSP-1.0	Ensembl Plants 56
Solanum lycopersicum	SL3.0	Ensembl Plants 56
Glycine max	Glycine max v2.1	Ensembl Plants 56
